# Supplementary material for: Stem Cell and Exosome Therapy in Wound Healing: Traps, Paradoxes, and Tricks Transforming Paradigms
Source: Biomedicines. 2025 Dec 10;13(12):3030. doi: 10.3390/biomedicines13123030 (PMC12730715; doi:10.3390/biomedicines13123030)
Supplement: Supplementary file 1 [file biomedicines-13-03030-s001.zip]

Archive with 1 entries (1 files):
- biomedicines-3924200-supplementary.pdf
